# Supplementary material for: Sustainable Strategies for Full Use of Miscanthus: Biodegradable Seedling Pots and Lignin-Based Fertilizers
Source: Polymers (Basel). 2026 May 12;18(10):1181. doi: 10.3390/polym18101181 (PMC13211002; doi:10.3390/polym18101181)
Supplement: Supplementary file 1 [file polymers-18-01181-s001.zip]

Archive with 1 entries (1 files):
- polymers-4282769-supplementary.pdf
